# Supplementary material for: Decoupling of Neogene seawater lithium isotopes from uplift-driven weathering
Source: Nat Commun. 2026 May 15;17:6524. doi: 10.1038/s41467-026-71407-x (PMC13376809; doi:10.1038/s41467-026-71407-x)
Supplement: Supplementary file 3 — Dateset S1-S5 [file 41467_2026_71407_MOESM3_ESM.xlsx]

## Sheet: Data S1
Data S1. Element concentrations and Li isotopes of different phases and mineral compositions of SG-1 and SG-1b core sediments from the Qaidam Basin
				Water leachate														1M acetic acid leachate														Mineral composition of bulk sediments													<2 μm fraction
Core	Sample	Depth (m)	Age (Ma)	δ7Li	2σ	Ca	Mg	Fe	Al	Na	K	Si	Sr	Rb	Cl	SO4	Li	δ7Li	2σ	δ13C	δ18O	Ca	Mg	Fe	Al	Na	K	Si	Mn	Sr	Li	Gypsum %	Halite %	Calcite %	Aragonite %	Dolomite %	Ankerite %	Mica %	Quartz %	K-feldspar %	Plagioclase %	Amphibole %	Hydroaluminite %	Chlorite %	δ7Li	2σ	Ca	Mg	Fe
						μg/g	μg/g	μg/g	μg/g	μg/g	μg/g	μg/g	μg/g	μg/g	μg/g	μg/g	ng/g	‰		‰	‰	μg/g	μg/g	μg/g	μg/g	μg/g	μg/g	μg/g	ng/g	ng/g	ng/g																μg/g	μg/g	μg/g
SG-1	9.1	9.41771	0.0951266	26.12	0.03	17246.7	6933.33	0	0	26045.4	4061.65	20.576	79.2738	774.951	46190.2	36524.3	3730.23	22.91	0.08	5.8591	18.6851	17901	32768.7	1451.5	369.255	827.897	135.589	212.807	74880.1	528381	8795.41	65.7078	4.41856	0	0	3.93867	0	2.59578	6.76909	3.48701	3.48877	4.45966	2.60077	2.53389
SG-1	61	63.215	0.182144	21.28	0.16	4654.16	1593	0	0	24679.8	2004.79	45.5379	57.0645	411.939	41810.9	9416.52	2663.45	13.88	0.14	2.88531	3.17568	62610.9	22639.1	801.766	356.954	827.776	109.861	385.61	165759	639110	8060.37	8.52907	7.22214	8.4097	27.478	5.30924	0	5.10041	11.4302	3.41863	6.19165	3.04175	1.99539	11.8739	0.01	0.6	3787.76	35288.3	56993
SG-1*	180.1	190.628	0.42157	22.15	0.24	1386.95	502.827	0	0	15745.6	1566.45	12.8714	24.9679	262.126	24905.7	5483.24	565.69	16.67	0.17	2.41335	1.94368	74323.9	4472.02	672.337	125.275	758.321	23.4518	61.859	154447	626880	2037.64	1.25614	3.19569	8.62066	21.8095	5.74363	0	5.85036	14.9428	4.71271	10.9832	3.58478	2.39785	16.9027	0.91	0.13	1959.88	24238.2	54326.5
SG-1	230	231.661	0.541859	16.22	0.14	2873.17	126.335	0	0	23816.7	733.457	11.7281	22.5724	184.634	35348.9	20108.5	327.487	13.85	0.13	3.21684	3.84891	108345	3395.46	546.321	223.206	1022.85	37.6928	101.526	206792	873097	1810.4	0	5.64829	6.84895	29.032	2.48413	0	5.10074	14.3485	6.35605	11.1166	3.44035	2.1285	13.4959	-0.62	0.51	3002.15	30867.1	58395.4
SG-1	282.5	287.892	0.818301	17.07	0.08	1205.75	258.531	0	0	22446.8	614.634	9.23162	15.8453	152.028	38299.3	9461.88	430.27	10.57	0.25	1.13005	-2.06185	65560.8	4369.34	1209.57	162.266	448.217	43.5826	138.199	240344	361985	1417.4	1.6584	4.11435	9.90711	10.1405	4.33188	0	5.95859	16.7564	5.57861	12.8146	4.31286	2.38964	22.0371	0.87	0.03	3135.07	26319.6	59075.9
SG-1	307	314.27	0.984349	14.87	0.05	2654.79	188.515	0	0	10427.4	434.42	23.8329	17.9171	127.197	14272.6	9644.03	661.424	13.1	0.05	0.670516	-1.20132	76777	4238.63	696.758	121.193	822.404	69.0216	44.75	202185	440994	1850.48	3.55277	2.06881	10.2512	17.3719	7.14813	0	6.82132	17.9894	3.84853	11.1919	3.92022	0	15.8358	2.64	0.51	2270.6	28316.3	53857.7
SG-1	318	326.119	1.04159	12.67	0.07	11347.7	427.8	0	0	28413.5	586.95	12.3771	68.1362	165.871	42486.6	28996.2	399.045	9.57	0.11	2.38096	-1.49473	46837.2	3517.1	938.419	195.291	250.973	34.4303	99.3622	190386	335851	1364.81	42.5209	5.16275	4.60656	6.02664	2.28282	0	3.64756	9.02061	5.60612	10.123	3.2985	0	7.70455
SG-1	377	389.632	1.19526	18.75	0.17	681.213	301.694	0	0	26250.8	443.282	9.08796	11.9696	170.648	47953.1	5871.85	339.861	10.6	0.11	1.25069	-3.0773	57458.1	2378.86	654.876	105.578	692.466	28.8495	34.6766	182045	430524	1040.56	0	8.35266	8.39247	14.0603	3.60538	0	8.23633	17.8389	4.74643	12.8637	3.42142	2.22058	16.2618	1.2	0.35	2483.08	27809.1	61851.7
SG-1	439	456.31	1.39909	17.53	0.06	626.866	253.344	0	0	21505.6	418.681	7.66364	14.0198	95.7724	39269.2	4758.49	299.335	12.14	0.14	1.04349	-2.63897	66285	3492.83	1141.2	166.294	710.728	42.4018	49.2051	246859	430588	1466.32	0.984148	5.82215	9.69604	18.3831	3.65046	0	9.04673	16.2271	3.78804	9.22871	3.90765	2.65163	16.6142	0.13	0.07	2451.19	30867.3	71441
SG-1	493.6	514.531	1.64421	16.01	0.31	2746.54	181.366	0	0	18220	378.588	10.4956	22.1904	110.631	30701.5	8524.1	294.985	10.15	0.1	1.42597	-1.83277	64195.3	2837.23	816.228	124.513	380.263	26.9236	37.8591	218778	459240	984.545	7.43875	4.39509	8.2149	11.3801	4.44821	0	5.7304	15.6076	8.38988	13.6175	3.73876	0	17.0387	1.01	0.1	2608.37	26414.6	58355.2
SG-1b	19	22.8306	1.84279	16.93	0.13	2515.94	414.331	0	0	17528	495.739	19.3963	93.9095	308.948	33355.9	4324.87	23298.3	0.92	0.01	0.768286	-0.770902	70778.6	2073.51	530.06	155.938	520.259	20.9594	50.7437	273784	378153	3372.56	4.19711	4.15447	9.54943	14.122	4.0109	0	10.7973	17.5235	5.11709	9.40615	2.90457	0	18.2175	2.39	0.04	1714.31	23505.2	55492.3
SG-1	582.5	608.587	1.94439	19	0.27	491.251	371.696	0	1.356	14398.8	323.713	15.8647	12.0445	124.215	25196.6	2008.45	540.548	12.81	0.07	0.166939	-2.14428	83997.8	4623.73	959.739	154.739	920.552	20.8405	157.931	282032	629080	2246.18	1.16577	3.06026	7.42563	22.1075	2.88732	0	9.07652	16.2933	3.43889	11.211	2.90769	2.69872	17.7274	0.87	0.11	2589.67	31908.1	60830.3
SG-1b	40	56.2629	2.20617	17.41	0.14	3443.42	634.179	0	0	22076.3	288.939	19.9796	133.745	144.082	31943.7	7072.17	682.37	7.57	0.11	1.08493	-1.36101	101551	1880.22	938.307	130.357	521.636	24.6084	155.017	208152	516642	1729.6	2.10225	5.12385	18.8294	21.4526	2.66773	0	8.19714	12.4658	3.48613	10.2825	3.08995	0	12.3027	1.53	0.04	2186.3	24645.7	57177.7
SG-1*	704.05	738.995	2.29613	18.16	0.02	1492.77	430.449	0	0.0865755	12528.5	332.692	9.52331	34.9025	134.511	17833.2	4381.72	471.153	14.39	0.14	0.968892	2.00725	66623.9	7921.87	2164.81	143.643	700.759	15.0593	147.079	417137	400695	2067.44	2.40634	3.4287	8.40692	13.0826	5.32082	0	8.46461	16.2333	4.36428	10.8992	3.67924	2.78582	20.9281	0.36	0	2708.57	31722.4	71207.8
SG-1b	60	78.8999	2.50554	20.09	0.06	1222.63	452.048	0	0.0769943	23045.3	261.593	17.7712	45.8681	109.043	41321.4	3584.08	921.044	7.34	0.06	1.78191	1.32939	29230.6	1602.03	692.413	225.326	143.144	19.3592	165.084	158599	135177	1867.75	2.65273	5.91167	11.6831	7.95818	7.37321	0	10.8618	14.2544	3.24203	12.8932	3.51096	2.52726	17.1314	2.23	0.03	1960.02	24730.4	54485.8
SG-1	854	906.085	2.63987	20.23	0.06	899.604	404.696	0	0	22430.5	372.311	9.23585	29.8054	131.178	41430.5	2136.47	225.716	12.5	0.08	3.59288	3.86488	53012.8	2354.4	655.15	114.409	453.539	19.0231	53.8554	238406	362931	1087.2	1.43177	7.7566	7.57603	13.5422	3.11844	0	12.0746	16.4444	4.67362	9.14079	2.52665	2.70843	19.0065	0.41	0.19	1595.62	25521.5	54559
SG-1	878.45	934.812	2.68522	19.81	0.18	714.077	459.398	0	0	20448.6	302.62	11.7596	48.9477	168.547	38155.1	1316.8	475.447	20.83	0.08	1.7311	-0.148261	49806.2	17350	1426.83	119.647	295.519	89.0724	109.077	370298	95455.6	1812.53	1.01954	8.68223	7.7942	0	29.2781	0	9.34273	13.911	3.83212	10.3808	2.65144	2.11909	10.9888	2.62	0.07	2619.75	40712.3	77218.5
SG-1b	120	140.187	2.90964	12.79	0.03	660.824	468.25	0	0.801925	13588.4	204.815	14.0685	21.3012	90.9467	19186.1	974.826	872.847	22.73	0.46	-0.191767	3.90189	48353.2	18443.4	573.81	119.67	332.94	48	49.74	293573	85075.6	3386.37	0	3.20868	8.89906	0	39.9899	0	10.1308	17.2081	3.31253	7.23083	2.65896	0	7.36119	1.16	0.37	2580.67	36032.1	69544
SG-1b	141	160.893	3.03231	18.23	0.15	2637.11	512.025	0	1.39754	28252.7	262.433	21.5307	216.048	152.966	58390.3	8224.99	580.004	12.14	0.23	-1.52602	-3.84665	39882.2	6161.48	1189.22	177.335	96.4705	29.5785	51.5129	301685	122926	1296.04	19.6993	7.1543	10.0231	0	3.71508	0	11.8971	14.1457	4.74424	9.64054	3.636	0	15.3446	2.14	0.13	4042.44	29536.8	53397.8
SG-1b	170	187.33	3.2323	20.51	0.11	657.987	390.392	0	0	17395.2	190.771	10.4186	26.823	94.6257	28411	1021.86	504.997	15.34	0.1	0.369377	-0.00573397	84171.6	3107.5	493.787	91.4434	1017.5	25.1218	59.4648	189645	650434	1886.54	0	3.18572	8.2513	15.1243	4.50236	0	6.99747	12.5652	6.43769	12.5312	4.37284	2.36145	23.6704	1.55	0.05	2166.86	28588.8	59100.6
SG-1b	210	225.391	3.50339	20.17	0.16	1980.41	471.73	0	0	20024.6	258.421	14.0981	131.983	108.195	29865.8	5800.15	1386.55	9.9	0.07	-2.98812	-0.581364	51884.2	2322.21	534.529	150.483	104.603	33.7014	145.301	257762	103990	1799.8	7.28657	3.86697	20.0183	0	1.80948	0	9.7701	14.5948	3.42513	8.98193	3.51252	3.36072	23.3735	3.33	0.15	3614.34	29646.7	56233.1
SG-1b	229	243.88	3.65552	18.34	0.05	2051.26	224.527	0	0	11159	217.638	20.7202	38.8667	138.09	17613.8	5633.82	955.328	8.69	0.15	-4.12376	-2.62987	29117.5	1480.12	334.879	208.162	107.247	35.2213	158.614	159092	85215	1344.52	2.30431	2.91925	10.1145	5.53035	3.00616	0	7.37918	23.8935	3.80439	12.6799	4.06643	2.41398	21.8882	1.8	0.06	2732.67	28568.7	53278.4
SG-1b	280	286.585	4.03609	24.78	0.08	864.923	227.857	0	0	23241.2	183.092	12.617	120.719	87.912	40167.4	2486.6	554.238	14.91	0.63	-1.77374	-0.370633	66937	2136.61	908.545	136.222	133.389	0	23.5065	396621	185191	1195.05	1.51994	6.77838	20.5064	0	2.67596	0	9.94171	18.6366	3.66541	10.0616	3.49448	2.76159	19.9579	3.13	0.11	1710.93	29084.1	66527.5
SG-1b	300	306.541	4.20261	26.33	0.05	438.467	131.442	0	0.981219	15648.9	146.644	17.5514	49.3854	70.528	22672.8	1309.31	430.078	16.23	0.1	-1.35872	-5.08029	56073.5	2135.92	590.402	136.709	778.325	9.90149	40.4595	184845	504946	1268.44	1.15763	3.10448	8.89396	13.6231	3.01568	0	9.15209	20.3477	4.58971	10.6489	3.2789	3.01178	19.1761	2.85	0.07	2563.07	32788.4	71783.9
SG-1b	320.2	326.696	4.30946	26.58	0.13	2663.79	322.549	0	0	24961.8	225.388	16.2991	66.7245	131.83	50748.9	7895.71	1032.59	15.94	0.09	0.146669	1.94606	95745.4	2242.32	685.113	144.056	510.032	0	42.5089	322178	737871	1457.56	3.52753	7.80152	19.9763	19.934	1.84446	0	10.2091	12.6358	0	6.24811	2.47171	2.54536	12.8061	3.6	0.11	2194.21	32335.8	63977.6
SG-1b*	342.2	348.646	4.46849	24.4	0.18	824.737	201.437	0	0	16917.3	143.056	12.361	99.0436	64.1206	26403.2	2839.56	543.244	17.09	0.58	-0.251473	-0.138411	86195.4	2441.19	707.674	139.162	979.044	19.4942	39.8231	288151	763238	1292.02	1.47885	4	8.97772	20	6	0	7.94184	18.0775	3.71979	9.84596	2.5236	0	17.776	3.05	0.42	2356.47	29211.3	59852.7
SG-1b	372	368.515	4.63991	25.6	0.08	1774.37	299.274	0	0	17722.2	181.564	13.6768	111.809	91.007	26362.2	5052.74	489.461	14.84	0.04	1.05313	-0.360498	73856.4	2174.62	559.93	142.536	872.235	20.267	65.3281	195260	643298	1610.09	2.17242	5.63454	8.46766	17.4816	2.26321	0	8.67832	18.2744	3.70693	9.9518	3.19056	2.71482	17.4637	3.14	0.03	1987.7	28710.5	59777.8
SG-1b	410	406.151	4.94191	24.74	0.1	340.249	70.8811	0	1.12452	9680.57	118.256	16.5821	8.80379	60.579	15633.1	1614.87	281.221	21.89	0.42	-2.12768	0.953748	122282	3317.3	1588.35	76.8902	169.878	12.0971	87.6891	783092	1.20118e+06	1173	1.08052	2.64273	47.1004	0	2.03647	0	8.88666	10.4246	2.62257	6.48315	2.04633	2.59326	14.0833	3.19	0.37	2757.83	32828.9	72939.1
SG-1b	429	424.503	5.0868	22.34	0.17	671.7	116.905	0	1.14257	14885	159.99	26.7794	18.6618	88.0395	21028.4	2242.17	411.633	15.79	0.03	0.0554986	-2.54361	60109.3	1493.73	368.679	129.316	778.165	14.1145	20.3856	137065	462820	1076.62	1.48165	3.49278	9.20162	6.04641	2.75712	0	8.98617	26.0462	4.00151	11.7819	3.87009	2.78571	19.5489	3.6	0.16	1281.44	30219.3	58491.5
SG-1b	450	438.599	5.20269	22.84	0.12	1515.59	202.301	0	0.543444	15683.2	157.163	17.6372	42.5993	86.0529	23449.3	5580.77	458.559	15.39	0.1	-0.715614	-2.57137	75320.6	2708.1	666.352	127.018	873.277	23.5303	124.594	264985	553207	1495.56	3.32802	2.92316	7.76368	15.7632	2.98755	0	9.09969	18.6822	3.68459	10.3642	4.40883	2.55859	18.4364	2.94	0.43	2455.68	33446.8	79949.6
SG-1b	470.05	458.86	5.4858	24.09	0.05	1855.66	177.868	0	0.724062	14913.1	164.071	15.4658	40.6337	75.4967	25768.4	4509.23	479.47	13.65	0.71	0.395009	-1.04372	45576.7	1162.63	359.608	145.616	482.966	26.9918	31.2358	125528	304817	1070.28	2.55471	4.03394	8.25782	13.0835	2.45437	0	10.1981	19.5101	3.78562	10.6749	3.31951	2.89776	19.2297	3.15	0.06	1614.11	26678	56645.8
SG-1b	488.1	477.1	5.76593	24.25	0.09	1249.59	120.097	0	0	15389.1	126.125	12.736	33.0777	99.8382	25775.4	4603.39	450.189	16.71	0.06	-0.230138	-1.76098	82946.2	2155.13	545.883	128.972	1258.19	24.7398	59.7728	167535	796379	1668.55	2.19009	3.67493	8.98405	19.6479	2.66675	0	7.92623	13.9188	3.53354	8.92665	2.77319	2.77777	22.9801	2.82	0.42	2637.69	36492.5	75220.6
SG-1b	500	489.126	5.95061	24.81	0.21	257.192	90.8639	0	3.55742	15180.1	121.894	25.7545	15.8464	59.0077	23946.6	1414.4	353.466	14.3	0.1	-0.0309138	-3.41459	55387.3	1512.57	479.886	149.48	749.337	17.8879	39.8095	131551	425880	1359.98	0	3.28006	8.81939	11.8686	2.54973	0	8.33601	18.0149	3.75638	11.5239	2.98552	2.67097	26.1945	2.33	0.46	1716.87	30412.5	62794.2
SG-1b	519	508.262	6.15671	23.73	0.17	2305	269.333	0	0.399093	15614.8	210.322	20.1587	55.0648	128.163	22796.4	7942.31	574.15	14.61	0.11	-1.10792	-3.2146	75969.9	4078.86	1301.41	197.513	812.515	13.3247	78.6972	291089	734982	1841.57	3.09985	3.85902	8.54978	23.1532	0	4.44594	9.92865	14.081	3.10875	8.46382	2.08154	2.72149	16.507	3.43	0.13	1697.66	30208.6	61186.1
SG-1b*	540	529.297	6.31155	27	0.28	485.893	148.87	0	0.82655	18650.8	154.674	17.5029	31.2146	82.2009	30056.8	1882.26	481.397	18.69	0.09	-1.2961	-2.81598	82142	7094.86	1315.6	163.842	804.886	16.3958	35.3275	402598	694401	1646.39	1.10615	4	8.21097	19	8	0	9.13036	13.6	3.67925	9.88984	2.10709	0	21.1834	2.09	0.04	2811.25	30700.9	70967.8
SG-1b	559	548.329	6.42023	24.05	0.04	946.176	169.838	0	0.023753	14278.2	132.532	18.5321	53.1517	66.4608	19446.1	4357.72	438.1	12.38	0.12	-1.88272	-3.56876	59998.3	5347.5	1289.07	150.055	581.506	14.1895	124.98	291044	616540	1320.16	2.443	2.70523	9.58603	11.2252	2.71984	3.92243	10.5141	16.0169	4.14516	10.2836	2.52843	3.03068	20.8794	1.75	0.31	1599.49	31968	63411
SG-1b	600.55	600.134	6.71989	24.59	0.02	406.987	146.322	0	0.816334	20254.6	149.139	19.1013	15.6046	56.3884	29633	2788.18	506.316	12.86	0.13	-2.69036	-5.80322	22974.2	3197.96	709.255	212.383	113.596	11.8745	91.124	146813	63849.1	1198.92	1.6022	4.8517	8.4872	0	2.82686	2.70775	13.079	19.6352	3.70214	11.1452	2.66001	3.03576	26.267	2.49	0.7	2224.58	33326.2	61635.7
SG-1b	641	640.086	6.95344	28.39	0.13	2139.18	435.933	0	0	11897	887.213	17.2376	35.3418	201.009	18260.6	6944.15	693.333	16.05	0.09	-2.4038	-1.28012	94149.1	5602.99	3002.42	164.079	136.715	29.4074	81.3239	528162	558517	1417.31	1.26388	3.00041	29.1437	0	2.58384	3.79116	10.5948	15.1719	3.20004	9.05479	2.32642	0	19.869	3.29	0.07	1973.1	31919.9	77373.6
SG-1b	680	679.606	7.16505	28.99	0.08	1023.01	342.514	0	0	16369.5	891.162	26.2332	19.901	136.879	25629.6	3789.73	994.266	14.09	0.06	-0.468618	-3.08991	31915.5	2224.06	716.782	195.238	211.11	4.836	120.838	168890	130940	1256.96	1.4582	3.23745	8.06605	9.33939	2.76501	0	9.91921	24.6029	4.70227	13.305	2.36012	2.48498	17.7594	2.78	0.58	844.568	24745.8	55192.4
SG-1b	711	710.606	7.28783	27.52	0.11	941.277	357.097	0	0	13155.2	806.867	12.4487	35.8212	149.597	19828.7	2773.4	769.917	13.23	0.07	1.0682	-0.405854	14852.8	2805.01	755.131	335.518	186.108	28.3309	205.103	121839	47416.5	1599.06	2.492	4.11667	9.1501	0	2.94311	2.9543	14.5733	19.4759	4.08318	11.9485	2.11241	3.22546	22.925	3	0.39	1504.01	26952	55319.7
SG-1	282.5 Repeat																	11.1	0.14
SG-1b	19 Repeat			17.6	0.08
SG-1b	210 Repeat																																												3.29	0.15
SG-1b	372 Repeat																	15.21	0.51
*The data are source from Liu et al. (2025)
** S% represents the proportions of smectite layers in illite-smectite mixed layers
[truncated: 20 more columns]

## Sheet: Data S2
Data S2. Element concentrations and Li isotopes of different phases and mineral compositions of Karnali section sediments from the Nepal Himalaya
			1M acetic acid leachate																			<2 μm fraction																							Mineral composition of <2μm fraction
Sample	Thickness	Age	δ7Li	Ca	Mg	Fe	Al	Na	K	Si	Mn	Sr	Li	Calcite %	Aragonite %	Dolomite %	Quartz %	K-feldspar %	Plagioclase %	Hematite %	Chlorite %	Sample	Thickness	Age	δ7Li	Ca	Mg	Fe	Al	Na	K	Li	Rb	Sr	Ti	Th	Sc	La	Yb	Li/Al	Na/Al	CIA	WIP		Quartz %	Plagioclase %	K-feldspar %	Pyrite%	Clay %
	(m)	(Ma)	(‰)	μg/g	μg/g	μg/g	μg/g	μg/g	μg/g	μg/g	ng/g	ng/g	ng/g										(m)	(Ma)	(‰)	μg/g	μg/g	μg/g	μg/g	μg/g	μg/g	ng/g	ng/g	ng/g	μg/g	ng/g	ng/g	ng/g	ng/g
KNL F15-30	3300	6.14387	-0.676449	41229.6	1113.86	161.121	177.572	n.a	26.7406	222.12	133834	11822	71.9655	15.39	0	1.47402	43.6164	3.41366	4.5963	0	31.5096	E13+109	3204	6.45947	-2.7331	7166.39	18190.1	55473.3	128637	1606.02	36067.8	62512.1	245076	45602.8	5270.3	21883.2	16389.7	40767	2527.71	0.485959	0.0124849	81.7796	59.7007	E13+109	25.6342	9.62469	8.29683	0	56.4443
KNL E13+109	3202	6.46299	0.455891	75110.2	1334.88	785.748	217.34	n.a	48.765	324.783	259950	74688.7	104.74	29.6157	0	3.39044	39.7582	2.29631	4.84373	0	20.0957	E13+15	3110	6.75705	-2.26678	4590.04	22797.4	66755.5	114401	1573.97	41141.3	72757.3	350440	78412.9	5333.79	22078.1	20974.2	33518.6	2924.34	0.635987	0.0137584	78.0963	80.1392	E13+15	26.4777	7.92853	8.13057	2.58502	54.8781
KNL D80+6	2758	7.60361	2.43409	77191.9	1797.52	1547.59	163.08	2.05895	38.2226	208.799	1.51703e+06	67326.1	136.208	40.1755	0	5.12847	23.5287	2.84168	3.77203	0	24.5536	E4	3020	6.9735	-0.5051	3121.74	16757.6	58413	131622	1665.1	41415.2	78766.4	322737	62446.1	6457.6	26650.4	25264.7	53200.4	4046.77	0.59843	0.0126506	80.203	58.6121	E4	25.2905	21.3246	5.11487	1.81787	46.4521
KNL D80+6 Repeat			2.29236																			D87+10	2818	7.45931	-0.137898	3299.95	21229.2	64500.2	128700	1635.58	45287.8	63435	356218	67347	5610.09	26565.4	20849.8	44275.7	3085.21	0.49289	0.0127085	78.5752	70.6069	D87+10	26.9981	7.73081	7.41785	3.27308	54.5802
KNL D64+17	2639	8.02952	-0.744499	34137.2	1854.09	660.05	102.343	n.a	31.3114	126.501	172520	60461.8	89.9184	14.0028	0	4.51985	40.223	3.95451	7.01707	0	30.2828	D81+30	2788	7.53146	-0.241574	3815.33	20918.6	62154.7	127759	2771.93	45198.1	85685.7	305835	71404.4	6112.83	29162.4	22317.1	44233.9	3370.59	0.67068	0.0216965	77.2161	74.0502	D81+30	32.0358	8.96782	6.57147	0	52.4249
KNL D44	2480	8.70195	-1.81785	46176.6	2489.05	711.34	142.397	n.a	43.4923	183.247	256556	63491	119.394	16.869	0	5.91929	38.7755	3.69259	6.89476	0	27.8488	D80+6	2756	7.60842	-2.29715	12891.7	22295.3	66588.9	123509	2073.14	48225.1	78806.3	310631	93262.5	5621.67	25849.3	19470.9	49621	2758.72	0.63806	0.0167853	76.4027	78.7977	D80+6	28.2384	7.44689	5.636	3.15638	55.5223
KNL D33+22	2427	8.92681	1.19406	24767.2	2316.48	4240.1	1125.46	21.1779	235.336	917.252	123998	33627.8	1120.76	7.80292	0	3.89274	49.5334	4.86708	8.96128	0	24.9426	D72+10	2685	7.83952	-0.518233	2052.51	18712.8	71604.5	140308	2535.63	45259.8	89330.1	348664	76600	6465.6	30678.4	24105.9	48051.5	3468.6	0.63667	0.0180718	79.1444	62.6361	D72+10	21.5943	8.84153	6.552	0	63.0121
KNL C4+15	1704	10.7728	6.40739	73650.1	1466.44	531.17	371.978	n.a	97.9508	423.512	512765	74809.7	248.907	35.5478	0	5.33198	31.5709	3.38399	3.4424	0	20.7229	D55+3	2547	8.41769	-2.00286	2930.23	22388.1	73820.1	121681	1727.66	45897.8	60939.6	340044	66740.8	5579.96	28016.6	22429.3	55692.8	3528.61	0.500815	0.0141983	77.3018	77.7096	D55+3	19.5506	8.30468	6.56272	4.22197	61.36
KNL B20+22	1367	11.8727	1.95157	96991.2	882.857	641.48	257.347	4.13265	61.2755	315.663	1.21849e+06	67782.7	179.439	40.2449	0	0.957125	26.6436	13.8985	5.45378	0	12.802	D44	2470	8.74437	-0.918956	5469.16	20066.2	65749.1	140756	2682.76	45757.4	79819.7	321316	79503	6274.38	46489.9	25721.2	57852.8	3540.66	0.56708	0.0190597	78.7973	65.7192	D44	22.189	8.91863	6.59717	2.5559	59.7393
KNL B10	1240	12.3077	-3.35056	43719.2	2316.88	633.287	97.092	n.a	47.0008	158.129	257228	54887.3	112.866	17.3658	0	4.76578	37.25	3.56037	5.75404	0	31.3039	D28	2363	9.14177	-1.51763	5458.33	19423.2	63394.2	134136	2337.6	43687.8	81730.1	325522	64951.9	6237.14	49797.4	24119.4	56651.6	4158.44	0.609306	0.017427	79.0096	65.6645	D28	26.2749	8.56743	4.8604	2.1875	58.1098
KNL A151	1077	12.8244	2.34736	50191.7	1459.88	1249.49	835.743	4.07056	257.899	781.082	639543	65757	955.418	26.6528	0	4.05508	31.7483	3.22625	4.39053	0	29.927	C39-10	2066	9.67583	-1.86333	5491.53	21371.2	78692.3	126320	1672.58	41734.8	86454.6	274880	84297.1	6092.47	31660.9	20985.7	59392	3064.8	0.684411	0.0132408	79.423	70.3951	C39-10	23.1363	8.21103	7.48005	4.06566	57.107
KNL A145	1035	12.9059	0.0891536	34297.5	1509.77	332.164	180.05	n.a	27.0411	181.45	147994	50058.4	92.3206	11.8923	0	3.74919	45.0718	4.18241	7.14495	0	27.9593	C34+22	2042	9.72305	-1.52575	2770.62	21023.3	48732	133821	2616.12	49407	78797.9	333159	76007.6	6432.91	36800.6	22519.4	71123.6	3851.27	0.58883	0.0195494	76.8832	72.5932	C34+22	27.704	8.30449	7.29175	2.51272	54.187
KNL A109	834	13.5278	2.88147	38643.3	1714.71	1116.02	647.366	3.38327	222.488	583.892	242684	51570.9	514.055	19.6091	0	5.95183	36.8186	2.8818	4.60399	1.79238	28.3423	C34+10	2030	9.74665	-1.21524	2074.85	15218.7	57889.6	150980	2137.28	44847.2	143432	314759	92148.1	5725.17	45322.9	24552.4	106374	6441.25	0.950007	0.014156	80.7614	51.3775	C34+10	22.8205	9.16495	9.51293	3.79771	54.7039
KNL A84+10	666	13.8201	-2.17168	59105.9	1444.89	499.991	250.328	n.a	71.554	341.795	236691	70528	123.916	26.4083	0	3.27839	29.0869	2.61932	4.61204	0	33.995	C29+16	1984	9.86933	-1.17736	3537.28	17010.7	48536.6	139602	2156.82	50851.6	90157.4	313260	77723.8	4594.05	31486.1	21704.2	59491.5	3126.6	0.645817	0.0154497	77.6614	61.7964	C29+16	24.2499	8.22144	7.02037	0	60.5082
KNL A64+4	515	14.6592	-3.87981	24048	305.429	n.a	118.791	n.a	42.2577	116.619	95257	5921.3	66.4971	7.11042	0	0	63.5413	2.93629	5.86188	0.913842	19.6363	C26+10	1939	10.0145	-0.134181	2648.08	16342.6	49684.6	141314	2324.97	52490.2	82212.6	323505	78644.5	5572.92	33387.7	23076.2	61789.1	3045.58	0.581774	0.0164526	77.2229	61.146	C26+10	24.4106	8.28965	7.27871	2.11265	57.9084
KNL A47+10	391	15.0732	-0.510234	29434.2	2392.51	549.986	156.245	n.a	45.1523	169.098	220596	45145.2	136.574	8.88168	0	5.63428	49.2606	3.2774	5.82844	0	27.1176	C10+105	1856	10.2824	-0.368372	1654.69	13257.4	75878.1	135059	1958.69	52322.2	68805.5	361639	84958.7	5528.49	38385.4	23615.6	66904.2	4336.87	0.509447	0.0145025	76.8721	57.0183	C10+105	26.1905	9.31828	7.19892	3.16481	54.1275
KNL A38+33	345	15.2064	-4.15578	10036.4	1010.59	117.634	150.587	n.a	26.24	151.244	101285	11443.4	117.306	5.27974	0	2.64682	38.0468	2.85989	5.26438	1.96904	43.9333	C10+53	1804	10.4502	-0.293909	5351.73	13767.3	76266.2	147474	2709.68	42726.2	95485.6	232842	123378	7065.75	37841.9	18633.5	82304.7	3271.94	0.647473	0.0183739	80.4464	50.7095	C10+53	19.222	6.9076	5.65906	2.82927	65.382
																						C10	1751	10.6212	0.5478	3843.84	13217.2	63660.6	136468	2420.19	49475.5	75575.8	279807	92549.8	5047.87	32964.3	19906.7	71412.7	3090.28	0.553797	0.0177344	77.4103	56.3515	C10	24.8396	7.02968	5.59374	2.13546	60.4015
																						C4+15	1712	10.747	0.584021	4887.97	14807.8	77605.4	134614	2131.28	54677.7	71002.1	286194	79730.4	5353.83	29894.6	18329.4	57724.6	2845.75	0.52745	0.0158325	75.9032	61.8831	C4+15	27.4095	7.67326	6.0244	2.91193	55.9809
																						B54+35	1650	10.9471	-0.458548	4214.64	17119	59332.2	133014	1970.83	47633.8	76927.1	286710	122655	6279.12	29397.9	20154.5	61380.2	3184.1	0.57834	0.0148167	78.0085	62.8287	B54+35	21.4832	7.07016	5.82842	3.2103	62.4079
																						B52	1600	11.1084	0.806173	3571.11	24772.4	75022.8	130024	1864.36	51749.6	67519.8	374197	54474.9	6198.53	36497.2	24324.8	77045.2	3806.14	0.519287	0.0143386	76.4342	80.8335	B52	25.4832	9.91296	8.04419	5.06575	51.4939
																						B36	1479	11.4989	-0.939086	4473.06	22257.1	76650.6	135861	3057.5	45139.6	130297	367412	91304.4	6855.04	33796.3	22898.2	58377.3	4409.35	0.959046	0.0225045	77.9965	72.9117	B36	24.2507	8.82149	6.26185	2.5989	58.0671
																						B20+22	1373	11.8522	-1.39572	7599.97	17495.9	72811.4	136932	2471.06	48498.5	85017.6	277725	103717	6070.79	34408.5	17273.9	82047.8	3729.63	0.620875	0.0180459	77.7135	63.6243	B20+22	20.7836	8.40722	6.91543	3.9598	59.9339
																						B14+28	1333	11.9892	-0.629844	4297.13	18363	56416.7	129413	2770.2	52207.7	55892.1	318669	70425.7	6589.89	29066.3	16433.6	87479	2616.57	0.431891	0.0214059	75.2646	71.9031	B14+28	24.6996	9.62588	8.1583	2.92273	54.5935
																						B10	1245	12.2905	0.274251	3536.11	16022.8	71314.4	138668	2312.54	54270.1	78050.4	315502	78640.2	5474.8	40826.1	26057.1	65696	4064.5	0.562859	0.0166768	76.3809	62.5861	B10	20.1243	8.34861	5.94584	2.6748	62.9065
																						A159+2	1141	12.6467	2.66785	6468.21	16292.7	93849.6	133609	2940.35	47834.3	56929.4	297058	86522.6	5870.63	59211.3	31407.2	94842.2	3835.32	0.426089	0.0220071	76.9987	64.0272	A159+2	17.6668	8.01823	4.78747	7.00622	62.5213
																						A154a	1104	12.772	-0.469141	2050.29	13902.2	49526.2	134127	3324.84	56254	61165.6	327160	59732.4	5354.48	40630.9	21631.3	66867.5	4005.27	0.456028	0.0247887	74.6766	63.597	A154a	31.8224	10.5694	4.50635	2.37544	50.7265
																						A147	1052	12.8729	-0.354463	4269.91	16135.5	79900.6	132758	3075.85	44846.3	74926.9	286238	100482	5998.39	47525.8	25577	86592.9	3415.61	0.564387	0.0231689	77.6697	62.9994	A147	26.1641	8.53262	6.35438	2.70614	56.2428
																						A117+90	972	13.0281	0.766084	2309.44	11826.1	59447.5	151937	2323.76	47328.4	155711	348443	129425	5761.81	39845.1	23431.2	78319.1	4180.11	1.02484	0.0152942	79.9447	47.0964	A117+90	24.4659	8.52718	7.56045	2.96096	56.4855
																						A117+40	922	13.207	-1.49449	2840.56	16867	57128.8	136044	2167.7	52028	64705.8	361215	124848	5617.5	31692.6	22449	80084.9	4115.98	0.475624	0.0159338	76.8451	63.7777	A117+40	33.2048	8.74959	7.20834	3.25632	47.581
																						A109	840	13.5059	-0.578527	2926.29	16571.9	63080.9	120119	2403.46	53152.1	68763.6	287725	62131.2	6163.98	30940.5	20412.3	55292.9	2717.29	0.572461	0.020009	73.9464	73.0549	A109	34.3253	8.81055	4.77712	2.87365	49.2134
																						A91	704	13.7152	1.59197	40766.7	8370.23	26760	54556.2	5107.13	18309.2	29291.2	92962.5	99659.2	3846.26	15136.5	7320.8	31374.8	1907.33	0.5369	0.0936123	68.9019	99.1593	A91	27.8984	8.65232	6.46966	4.40794	52.5717
																						A83+5	655	13.8839	-0.899162	3066.65	12827.6	54856.8	153331	2320.77	49381.6	93280.2	355145	92828	5987.25	32929.4	24876	72401	4159.93	0.608356	0.0151356	79.5052	49.2161	A83+5	23.7056	8.98615	9.51765	3.95052	53.84
																						A80+5	632	14.0174	-1.11171	1883.69	12887.7	34835.2	142901	1960.02	53329.5	74839.9	325864	111070	6720.7	31176.6	23724.8	83540.3	2982.72	0.523717	0.0137159	77.5354	53.8041	A80+5	28.9138	9.33794	6.78461	2.32008	52.6436
																						A70+36	587	14.2784	0.789086	587.689	3033.09	13767	47270.6	971.477	17727.1	30414.9	98508.4	17696.7	2403.49	9304.57	6405.14	21170.4	1186.58	0.643422	0.0205514	76.9435	49.1251	A70+36	43.1271	6.68923	3.4928	1.74657	44.9443
																						A64+4	519	14.6458	-1.93729	5581.86	20010	63201	127915	1165.62	42439.4	68059.3	316876	61297.2	4560.66	27063.6	21018.3	37232.4	3264.84	0.532065	0.00911239	79.9778	65.6438	A64+4	17.613	7.82331	7.53401	5.31987	61.7098
																						A59+15	506	14.6892	-2.80261	3498.7	16744.7	60206	145756	2337.21	49472.4	84889.3	343690	96121.5	5879.11	37117.8	21668.7	77204.9	3035.63	0.582409	0.0160352	78.6243	58.5767	A59+15	22.8452	9.32699	6.79619	4.47107	56.5606
																						A59	491	14.7393	-0.858444	2183.76	18106.4	60817.7	136066	1449.23	52053.8	79469.8	402863	71051.4	5358.36	29297.3	21135.8	55827.4	2875.59	0.584054	0.0106509	77.5791	63.9314	A59	28.101	7.96886	6.17387	4.45433	53.302
																						A43	368	15.15	-1.73544	1249.29	8914.66	39238.3	105749	2062.07	41281.8	54304.9	252302	69771.2	5534.33	22466.9	16740	49178.8	3031.62	0.513526	0.0194996	76.4416	54.8498	A43	45.3726	8.20978	4.85796	4.2997	37.2599
																						A38	319	15.2669	-1.69881	2023.55	21786.7	80645.8	131369	1331.07	42014.1	85212.5	383396	180318	5442	27202.3	23777	39982.2	4416.87	0.648651	0.0101323	80.3543	67.5803	A38	26.8261	8.75338	5.1151	3.48142	55.824

## Sheet: Data S3
Data S3. Comparison between δ7Li value of the standard sample in this study and the reference value reported in the literature
Stardard sample	δ7Li (‰)	Lab	δ7Li (‰) of stardard sample in the literature
NASS-6	30.61	IEECAS	30.73±0.15 (Teng et al., 2006)
	30.83	IEECAS	30.87±0.15 (Lin et al., 2016)
	29.7	IEECAS
	30.11	IEECAS
	31.13	NJU
	31.09	NJU
	30.91	NJU
	31.01	NJU
	31.02	NJU
	30.45	NJU
AGV-2	6.13	IEECAS	6.7±0.8 (Gou et al., 2018)
	6.23	NJU
	6.26	NJU
	6.53	NJU
BHVO-2	3.51	IEECAS	4.43±0.41 (Magna et al., 2004)
	3.6	NJU	4.5±0.5 (Choi et al., 2013)
	3.73	NJU
IEECAS represents State Key Laboratory of Loess Science, Institute of Earth Environment, Chinese Academy of Sciences, Xi’an
NJU represents Lab of Centre for Research and Education on Biological Evolution and Environment, Nanjing University

## Sheet: Data S4
Data S4. Reconstructed Li isotopes of paleo water and weathering alteration product in the Qaidam Basin and Nepal Himalaya
Section	Sample	Age (Ma)	δ7Li (H2O)	△7Li (salt-fluid)	paleo-water δ7Li based on soluble salt	2σ	δ7Li (HOAc)	△7Li (carbonate-fliud)	paleo-water δ7Li based on carbonate	2σ	paleo-water δ7Li		Sample	Age (Ma)	δ7Li (clay)	Weathering alteration product δ7Li	2σ
SG-1	9.1	0.0951266	26.12	0	26.12	1.03	22.91	0	22.91	1.00319	24.515		9.1	0.0951266
SG-1	61	0.182144	21.28	0	21.28	1.16	13.88	8.87195	22.7519	0.560456	22.016		61	0.182144	0.01	-0.303416	0.699741
SG-1	180.1	0.42157	22.15	0	22.15	1.24	16.67	8.47678	25.1468	0.610046	23.6484		180.1	0.42157	0.91	0.49116	0.500314
SG-1	230	0.541859	16.22	0	16.22	1.14	13.85	9.61443	23.4644	0.540121	19.8422		230	0.541859	-0.62	-1.00556	0.651095
SG-1	282.5	0.818301	17.07	0	17.07	1.08	11.1	7.90475	19.0047	0.893239	18.0374		282.5	0.818301	0.87	0.533915	0.383389
SG-1	307	0.984349	14.87	0	14.87	1.05	13.1	7.85173	20.9517	0.674416	17.9109		307	0.984349	2.64	2.37211	0.644029
SG-1	318	1.04159	12.67	0	12.67	1.07	9.57	8.02421	17.5942	0.778831	15.1321		318	1.04159
SG-1	377	1.19526	18.75	0	18.75	1.17	10.6	8.51101	19.111	0.720372	18.9305		377	1.19526	1.2	0.794609	0.6021
SG-1	439	1.39909	17.53	0	17.53	1.06	12.14	8.79669	20.9367	0.700198	19.2333		439	1.39909	0.13	-0.202988	0.361398
SG-1	493.6	1.64421	16.01	0	16.01	1.31	10.15	7.96872	18.1187	0.753125	17.0644		493.6	1.64421	1.01	0.616794	0.468115
SG-1b	19	1.84279	16.93	0	16.93	1.13	0.92	8.39075	9.31075	0.749771	13.1204		19	1.84279	2.39	2.15356	0.320559
SG-1	582.5	1.94439	19	0	19	1.27	12.81	9.24318	22.0532	0.582167	20.5266		582.5	1.94439	0.87	0.578768	0.349238
SG-1b	40	2.20617	17.41	0	17.41	1.14	7.57	9.0709	16.6409	0.920394	17.0255		40	2.20617	1.53	1.04017	0.600233
SG-1	704.05	2.29613	18.16	0	18.16	1.02	14.39	7.88661	22.2766	0.715415	20.2183		704.05	2.29613	0.36	0.054807	0.330564
SG-1b	60	2.50554	20.09	0	20.09	1.06	7.34	6.82814	14.1681	0.92083	17.1291		60	2.50554	2.23	1.92998	0.39508
SG-1	854	2.63987	20.23	0	20.23	1.06	12.5	8.63558	21.1356	0.701317	20.6828		854	2.63987	0.41	0.0312421	0.459739
SG-1	878.45	2.68522	19.81	0	19.81	1.18	20.83	1.78707	22.6171	0.89829	21.2135		878.45	2.68522	2.62	2.42077	0.282963
SG-1b	120	2.90964	12.79	0	12.79	1.03	22.73	1.54722	24.2772	1.00659	18.5336		120	2.90964	1.16	0.920102	0.472506
SG-1b	141	3.03231	18.23	0	18.23	1.15	12.14	6.20144	18.3414	1.50173	18.2857		141	3.03231	2.14	1.86705	0.381345
SG-1b	170	3.2323	20.51	0	20.51	1.11	15.34	8.32077	23.6608	0.678291	22.0854		170	3.2323	1.55	1.23073	0.393336
SG-1b	210	3.50339	20.17	0	20.17	1.16	9.9	7.79537	17.6954	1.83741	18.9327		210	3.50339	3.33	3.15393	0.3094
SG-1b	229	3.65552	18.34	0	18.34	1.05	8.69	7.78231	16.4723	1.11661	17.4062		229	3.65552	1.8	1.55112	0.318621
SG-1b	280	4.03609	24.78	0	24.78	1.08	14.91	7.51884	22.4288	1.88151	23.6044		280	4.03609	3.13	2.91354	0.336368
SG-1b	300	4.20261	26.33	0	26.33	1.05	16.23	8.66988	24.8999	0.761887	25.6149		300	4.20261	2.85	2.60728	0.352531
SG-1b	320.2	4.30946	26.58	0	26.58	1.13	15.94	9.17482	25.1148	0.991247	25.8474		320.2	4.30946	3.6	3.42832	0.294309
SG-1b	342.2	4.46849	24.4	0	24.4	1.18	17.09	8.29987	25.3899	0.843255	24.8949		342.2	4.46849	3.05	2.78032	0.583376
SG-1b	372	4.63991	25.6	0	25.6	1.08	15.21	9.18134	24.3913	0.681438	24.9957		372	4.63991	3.14	2.8866	0.375016
SG-1b	410	4.94191	24.74	0	24.74	1.1	21.89	8.14772	30.0377	1.96302	27.3889		410	4.94191	3.19	2.95787	0.515633
SG-1b	429	5.0868	22.34	0	22.34	1.17	15.79	7.93719	23.7272	1.0475	23.0336		429	5.0868	3.6	3.36867	0.395898
SG-1b	450	5.20269	22.84	0	22.84	1.12	15.39	8.85018	24.2402	0.673802	23.5401		450	5.20269	2.94	2.73081	0.535541
SG-1b	470.05	5.4858	24.09	0	24.09	1.05	13.65	8.83289	22.4829	1.03539	23.2864		470.05	5.4858	3.15	2.89541	0.380758
SG-1b	488.1	5.76593	24.25	0	24.25	1.09	16.71	9.15684	25.8668	0.662534	25.0584		488.1	5.76593	2.82	2.60855	0.527186
SG-1b	500	5.95061	24.81	0	24.81	1.21	14.3	8.69099	22.991	0.814509	23.9005		500	5.95061	2.33	2.0616	0.594436
SG-1b	519	6.15671	23.73	0	23.73	1.17	14.61	8.86368	23.4737	0.594595	23.6018		519	6.15671	3.43	3.19035	0.393216
SG-1b	540	6.31155	27	0	27	1.28	18.69	7.75591	26.4459	0.591634	26.723		540	6.31155	2.09	1.74271	0.452252
SG-1b	559	6.42023	24.05	0	24.05	1.04	12.38	7.34299	19.723	0.776158	21.8865		559	6.42023	1.75	1.46482	0.479458
SG-1b	600.55	6.71989	24.59	0	24.59	1.02	12.86	5.14493	18.0049	1.27992	21.2975		600.55	6.71989	2.49	2.21566	0.815066
SG-1b	641	6.95344	28.39	0	28.39	1.13	16.05	6.97439	23.0244	1.65327	25.7072		641	6.95344	2.78	2.54438	0.684003
SG-1b	680	7.16505	28.99	0	28.99	1.08	14.09	8.35345	22.4435	0.845962	25.7167		680	7.16505	3	2.72104	0.570172
SG-1b	711	7.28783	27.52	0	27.52	1.11	13.23	5.16868	18.3987	1.27967	22.9593		711	7.28783	3.29	3.0373	0.389209
Karnali	F15-30	6.14387					-0.676449	7.75705	7.0806	1.82728	7.0806		E13+109	6.45947	-2.7331	-3.91962	1.06086
Karnali	E13+109	6.46299					0.455891	7.62687	8.08276	1.79749	8.08276		E13+15	6.75705	-2.26678	-3.2624	0.939063
Karnali	D80+6	7.60361					2.43409	7.53779	9.97188	1.77721	9.97188		E4	6.9735	-0.5051	-1.29635	0.847691
Karnali	D64+17	8.02952					-0.744499	6.42585	5.68135	1.53153	5.68135		D87+10	7.45931	-0.137898	-1.14012	1.09459
Karnali	D44	8.70195					-1.81785	6.29211	4.47426	1.50311	4.47426		D81+30	7.53146	-0.241574	-1.10958	0.959922
Karnali	D33+22	8.92681					1.19406	5.67089	6.86495	1.37521	6.86495		D80+6	7.60842	-2.29715	-3.25083	0.920418
Karnali	C4+15	10.7728					6.40739	7.39134	13.7987	1.74402	13.7987		D72+10	7.83952	-0.518233	-1.09366	0.647272
Karnali	B20+22	11.8727					1.95157	8.30254	10.2541	1.95368	10.2541		D55+3	8.41769	-2.00286	-2.87825	0.83687
Karnali	B10	12.3077					-3.35056	6.66963	3.31907	1.58403	3.31907		D44	8.74437	-0.918956	-1.60548	0.731631
Karnali	A151	12.8244					2.34736	7.37755	9.7249	1.74091	9.7249		D28	9.14177	-1.51763	-2.32931	0.831666
Karnali	A145	12.9059					0.0891536	6.4626	6.55175	1.53939	6.55175		C39-10	9.67583	-1.86333	-2.57048	0.706598
Karnali	A109	13.5278					2.88147	6.52079	9.40225	1.55187	9.40225		C34+22	9.72305	-1.52575	-2.42972	0.90688
Karnali	A84+10	13.8201					-2.17168	7.56132	5.38964	1.78256	5.38964		C34+10	9.74665	-1.21524	-1.61652	0.469615
Karnali	A64+4	14.6592					-3.87981	8.5	4.62019	2	4.62019		C29+16	9.86933	-1.17736	-1.84825	0.708809
Karnali	A47+10	15.0732					-0.510234	5.20078	4.69054	1.28379	4.69054		C26+10	10.0145	-0.134181	-0.82245	0.775349
Karnali	A38+33	15.2064					-4.15578	5.6617	1.50592	1.37338	1.50592		C10+105	10.2824	-0.368372	-1.27894	0.982448
Karnali													C10+53	10.4502	-0.293909	-0.758611	0.5562
Karnali													C10	10.6212	0.5478	-0.166919	0.848869
Karnali													C4+15	10.747	0.584021	-0.260616	0.990992
Karnali													B54+35	10.9471	-0.458548	-1.11691	0.732462
Karnali													B52	11.1084	0.806173	-0.0188948	0.977073
Karnali													B36	11.4989	-0.939086	-1.38689	0.52341
Karnali													B20+22	11.8522	-1.39572	-2.02203	0.65392
Karnali													B14+28	11.9892	-0.629844	-1.73672	1.1455
Karnali													B10	12.2905	0.274251	-0.301655	0.684457
Karnali													A159+2	12.6467	2.66785	2.11431	0.810317
Karnali													A154a	12.772	-0.469141	-1.72124	1.34067
Karnali													A147	12.8729	-0.354463	-1.17723	0.901264
Karnali													A117+90	13.0281	0.766084	0.436093	0.464331
Karnali													A117+40	13.207	-1.49449	-2.83005	1.32099
Karnali													A109	13.5059	-0.578527	-1.77437	1.27873
Karnali													A91	13.7152	1.59197	-0.543912	2.62838
Karnali													A83+5	13.8839	-0.899162	-1.53317	0.677046
Karnali													A80+5	14.0174	-1.11171	-2.07958	0.994099
Karnali													A70+36	14.2784	0.789086	-2.72827	4.09426
Karnali													A64+4	14.6458	-1.93729	-2.64575	0.689762
Karnali													A59+15	14.6892	-2.80261	-3.56366	0.710793
Karnali													A59	14.7393	-0.858444	-1.71694	0.910028
Karnali													A43	15.15	-1.73544	-3.97923	2.20974
Karnali													A38	15.2669	-1.69881	-2.50366	0.815646

## Sheet: Data S5
Data S5 Statistical values of Li content and δ7Li of different minerals
Quartz			Plagioclase			K-feldspar
Li (μg/g)	δ7Li (‰)	Source	Li (μg/g)	δ7Li (‰)	Source	Li (μg/g)	δ7Li (‰)	Source
12.1 ± 13.2	17.0 ± 4.1	Average value	9.6 ± 5.5	0.8 ± 2.4	Average value	7.4 ± 6.3	4.1 ± 3.3	Average value
2.98	18.9	Zhu et al., 2023	20.9	-1.7	Negrel&Millot, 2019	5.3	-2.6	Negrel&Millot, 2019
7.823	18.4	Zhu et al., 2023	4.352	-3.1	Zhu et al., 2023	1.271	0.1	Zhu et al., 2023
7.961	18.6	Zhu et al., 2023	3.299	-0.3	Zhu et al., 2023	1.86	-1.4	Zhu et al., 2023
8.853	20.3	Zhu et al., 2023	6.393	0.9	Zhu et al., 2023	1.697	1.6	Zhu et al., 2023
10.08	22	Zhu et al., 2023	4.9	5.9	Zhang et al., 2021b	1.586	1.6	Zhu et al., 2023
11.3	19.9	Zhang et al., 2021a	3.3	1.27	Zhang et al., 2021b	2.487	3.9	Zhu et al., 2023
28.9	12.3	Zhang et al., 2021a	4.7	1	Zhang et al., 2021b	4.321	3.6	Zhu et al., 2023
17.7	13.5	Zhang et al., 2021a	4.1	0.3	Zhang et al., 2021b	1.3	9	Zhang et al., 2021b
7.5	12.8	Zhang et al., 2021a	3.9	-1.9	Zhang et al., 2021b	4	7.1	Zhang et al., 2021b
10.5	13.4	Zhang et al., 2021a	6.1	1	Zhang et al., 2021b	5.1	6	Zhang et al., 2021b
3.8	12.3	Zhang et al., 2021a	8	0.6	Zhang et al., 2021b	6.8	5.5	Zhang et al., 2021b
3.6	13.9	Zhang et al., 2021a	10.1	0	Zhang et al., 2021b	3	2.6	Zhang et al., 2021b
1.1	13.2	Zhang et al., 2021a	10.9	0.1	Zhang et al., 2021b	4.5	1.25	Zhang et al., 2021b
2.8	12.1	Zhang et al., 2021a	9.25	1.7	Ding et al., 2025	2.4	-1.27	Zhang et al., 2021b
1	15.5	Sun et al., 2016	15.5	4.36	Ding et al., 2025	9.83	6.45	Ding et al., 2025
0.9	15	Sun et al., 2016	15.8	6.5	Ding et al., 2025	12.6	6.65	Ding et al., 2025
0.8	16.5	Sun et al., 2016	7.77	-2.23	Ding et al., 2025	13.4	8.37	Ding et al., 2025
24.6	17	Li et al., 2018	8.29	0.89	Ding et al., 2025	13.7	8.04	Ding et al., 2025
27.1	18.3	Li et al., 2018	14.4	5.46	Ding et al., 2025	26.6	7.23	Ding et al., 2025
41.3	16.6	Li et al., 2018	9.8	2.43	Ding et al., 2025	10.4	6.39	Ding et al., 2025
26	13.7	Li et al., 2018	25.7	-1.55	Ding et al., 2025	11.7	8.53	Ding et al., 2025
40.4	11	Li et al., 2018	6.05	-0.99	Ding et al., 2025		3.98	Ding et al., 2025
35.1	8.2	Li et al., 2018	9.53	-0.87	Ding et al., 2025	7.53	1.69	Ding et al., 2025
38.6	10.6	Li et al., 2018	15.4	-0.03	Ding et al., 2025	18.6	3.95	Ding et al., 2025
27.5	9.7	Li et al., 2018	12.1	-0.35	Ding et al., 2025
42.5	10.5	Li et al., 2018	8.57	0.67	Ding et al., 2025
3.62092	19.0207	Zhang et al., 2021b
8.19888	21.7777	Zhang et al., 2021b
6.99216	18.1263	Zhang et al., 2021b
11.4418	19.8506	Zhang et al., 2021b
12.091	17.7114	Zhang et al., 2021b
8.19888	12.9168	Zhang et al., 2021b
16.484	16.4666	Zhang et al., 2021b
22.283	15.5723	Zhang et al., 2021b
41.7695	17.232	Zhang et al., 2021b
1.3	21.75	Ding et al., 2025
0.67	23.23	Ding et al., 2025
2.55	19.87	Ding et al., 2025
1.18	21.05	Ding et al., 2025
1.25	22.93	Ding et al., 2025
0.83	26	Ding et al., 2025
1.22	24.27	Ding et al., 2025
2.82	15.09	Ding et al., 2025
2.05	19.54	Ding et al., 2025
2.52	18.68	Ding et al., 2025
1.54	21.86	Ding et al., 2025
1.19	20.99	Ding et al., 2025
2.29	19.25	Ding et al., 2025
References:
1. J. Li, X.-L. Huang, G.-J. Wei, Y. Liu, J.-L. Ma, L. Han, P.-L. He, Lithium isotope fractionation during magmatic differentiation and hydrothermal processes in rare-metal granites. Geochimica et Cosmochimica Acta 240, 64–79 (2018).
2. Ph. Négrel, R. Millot, Behaviour of Li isotopes during regolith formation on granite (Massif Central, France): Controls on the dissolved load in water, saprolite, soil and sediment. Chemical Geology 523, 121–132 (2019).
3. H. Sun, Y. Gao, Y. Xiao, H. Gu, J. F. Casey, Lithium isotope fractionation during incongruent melting: Constraints from post-collisional leucogranite and residual enclaves from Bengbu Uplift, China. Chemical Geology 439, 71–82 (2016).
4. J.-W. Zhang, Z.-Q. Zhao, X.-D. Li, Y.-N. Yan, Y.-C. Lang, H. Ding, L.-F. Cui, J.-L. Meng, C.-Q. Liu, Extremely enrichment of 7Li in highly weathered saprolites developed on granite from Huizhou, southern China. Applied Geochemistry 125, 104825 (2021a).
5. J.-W. Zhang, Z.-Q. Zhao, Y.-N. Yan, L.-F. Cui, Q.-L. Wang, J.-L. Meng, X.-D. Li, C.-Q. Liu, Lithium and its isotopes behavior during incipient weathering of granite in the eastern Tibetan Plateau, China. Chemical Geology 559, 119969 (2021b).
6. G. Zhu, J. Ma, G. Wei, L. Zhang, Z. Wang, Z. Zhang, T. Zeng, Lithium isotope fractionation during the weathering of granite: Responses to pH. Geochimica et Cosmochimica Acta 345, 117–129 (2023).
7. Z.-Y. Ding, S.-K. Liu, B.-X. Su, W.-J. Li, F.-Y. Hu, P. A. Sakyi, Lithium isotope fractionation during granitic magma differentiation: insights from whole rock and mineral analyses. Journal of Petrology, egaf048 (2025).
